# Supplementary material for: Expression Dynamics of Neurotransmitter System Genes in Early Sea Urchin Embryos: Insights from a Four-Species Comparative Transcriptome Analysis
Source: Biology (Basel). 2025 Sep 12;14(9):1262. doi: 10.3390/biology14091262 (PMC12467107; doi:10.3390/biology14091262)
Supplement: Supplementary file 1 [file biology-14-01262-s001.zip]

Archive with 8 entries (8 files):
- Figure S1.pdf
- S1.pdf
- S2.pdf
- S3.pdf
- S4.pdf
- S5.pdf
- S6.pdf
- S7.pdf
